# Supplementary material for: First Example of a Heptazine-Porphyrin Dyad; Synthesis and Spectroscopic Properties
Source: Molecules. 2022 Oct 8;27(19):6698. doi: 10.3390/molecules27196698 (PMC9571928; doi:10.3390/molecules27196698)
Supplement: Supplementary file 1 [file molecules-27-06698-s001.zip]

Archive with 1 entries (1 files):
- molecules-1900551-supplementary.pdf
